# Supplementary material for: Quality Changes of Cold-Pressed Black Cumin (Nigella sativa L.), Safflower (Carthamus tinctorius L.), and Milk Thistle (Silybum marianum L.) Seed Oils during Storage
Source: Plants (Basel). 2023 Mar 17;12(6):1351. doi: 10.3390/plants12061351 (PMC10052079; doi:10.3390/plants12061351)
Supplement: Supplementary file 1 [file plants-12-01351-s001.zip]

Archive with 1 entries (1 files):
- plants-2264995-supplementary.pdf
